# Supplementary material for: Synthesis of Novel Lipophilic Polyamines via Ugi Reaction and Evaluation of Their Anticancer Activity
Source: Molecules. 2022 Sep 21;27(19):6218. doi: 10.3390/molecules27196218 (PMC9572921; doi:10.3390/molecules27196218)
Supplement: Supplementary file 1 [file molecules-27-06218-s001.zip]

Archive with 1 entries (1 files):
- molecules-1888508-supplementary.pdf
